# Supplementary material for: Comparative Analysis of the Chemical Composition of Hemp and Linseed Varieties as Key Industrial Commodities
Source: Foods. 2026 Jun 14;15(12):2145. doi: 10.3390/foods15122145 (PMC13297758; doi:10.3390/foods15122145)
Supplement: Supplementary file 1 [file foods-15-02145-s001.zip]

Archive with 1 entries (1 files):
- foods-4333540-supplementary.pdf
